# Supplementary material for: Influence of heat stress, sex and genetic groups on reference genes stability in muscle tissue of chicken
Source: PLoS One. 2017 May 1;12(5):e0176402. doi: 10.1371/journal.pone.0176402 (PMC5411030; doi:10.1371/journal.pone.0176402)
Supplement: S1 Table — (XLSX) [file pone.0176402.s001.xlsx]

## Sheet: Planilha1
SampleName	ACTA1	ACTB	HPRT1	ACTA1	ACTB	HPRT1	LDAH	MRPS27	EEF1	HMBS	MRPS30	RPL5	TFRC
PELO9MS	15.822	24.0893	26.827	15.822	24.0893	26.827	17.534	25.7191	22.7007	26.6967	27.5361	20.0676	29.9743
PELO8MS	17.2331	27.1774	27.0361	17.2331	27.1774	27.0361	20.0853	27.3571	22.952	22.7815	29.0784	20.8413	35.7965
PELO5FS	15.9379	24.7923	25.999	15.9379	24.7923	25.999	18.3174	25.929	22.5878	22.7549	27.2718	20.3264	30.6194
PELO4MS	13.9355	22.1788	24.8153	13.9355	22.1788	24.8153	16.4942	24.747	20.4128	25.7103	25.9516	19.4456	29.4942
PELO3FS	14.6342	23.4707	25.8271	14.6342	23.4707	25.8271	17.0909	25.9404	20.9313	21.2767	27.1103	19.5305	28.7631
PELO2FS	15.2571	23.7155	25.4448	15.2571	23.7155	25.4448	17.5804	26.4339	21.7098	24.0971	27.871	20.1564	29.5646
PELO20FC	15.0855	23.2579	25.5116	15.0855	23.2579	25.5116	17.2143	26.2849	21.8572	25.7647	27.5458	19.9691	27.5349
PELO19FC	15.4428	23.1591	25.3557	15.4428	23.1591	25.3557	17.4384	25.9289	21.5816	25.4156	27.5026	19.6544	27.7699
PELO18FC	15.6443	23.3944	25.9725	15.6443	23.3944	25.9725	17.8314	26.705	22.4925	25.8862	27.7865	20.3495	27.8279
PELO17MC	16.4241	23.8264	26.0266	16.4241	23.8264	26.0266	18.067	26.5231	23.069	24.9192	28.2748	20.752	28.1553
PELO12MC	16.8366	25.5211	26.5654	16.8366	25.5211	26.5654	18.9457	26.1625	23.9283	26.6725	27.3799	20.8337	30.3314
PELO11MC	15.7439	23.7684	25.6932	15.7439	23.7684	25.6932	17.9167	26.4457	22.8958	25.8841	27.7633	20.9811	32.7795
COBB9FS	21.5426	20.9581	27.9744	21.5426	20.9581	27.9744	22.3806	26.541	19.2284	25.6029	27.636	20.5877	27.0381
COBB8FS	13.8042	21.4084	24.3251	13.8042	21.4084	24.3251	16.5589	25.1525	20.242	24.354	26.3986	18.9024	27.9408
COBB10FS	14.275	22.7825	24.8944	12.9979	21.6222	23.9857	15.4923	23.9377	19.9015	24.3149	24.9419	18.7053	27.414
COBB5MS	12.9979	21.6222	23.9857	13.1677	21.5206	24.2654	15.7252	24.1953	20.1007	24.0502	24.8806	18.9121	27.7253
COBB3MS	13.1677	21.5206	24.2654	16.2201	24.0722	27.5581	18.3155	25.9895	21.641	25.8137	27.3831	20.3352	30.162
COBB2MS	16.2201	24.0722	27.5581	13.6791	20.777	23.9161	15.9153	24.886	20.2809	24.0388	26.4182	18.732	26.0437
COBB20FC	13.6791	20.777	23.9161	13.3406	21.0566	24.1313	15.7059	28.915	24.0945	24.9757	29.8761	22.6561	29.9673
COBB19FC	13.3406	21.0566	24.1313	14.5324	22.259	25.2	17.2054	25.7097	20.8534	24.795	27.1464	19.292	27.2139
COBB16FC	14.5324	22.259	25.2	12.2337	20.313	23.2138	14.8311	23.0858	19.5085	23.8884	24.2746	17.8908	26.8475
COBB15MC	12.2337	20.313	23.2138	14.9968	21.6838	25.3756	18.0299	25.0627	21.0691	24.3833	27.107	19.1377	27.8627
COBB14MC	14.9968	21.6838	25.3756	13.8309	21.6002	24.644	16.5902	24.2704	20.5324	24.3251	25.5657	18.9692	28.3345
COBB11MC	13.8309	21.6002	24.644	14.275	22.7825	24.8944	16.0863	25.5745	20.7954	24.7134	26.9379	19.3466	29.9684
CANE9MS	14.4624	22.8733	25.0017	14.4624	22.8733	25.0017	16.7646	25.2942	21.3463	24.991	26.5538	19.628	28.6079
CANE7MS	13.9821	23.3506	24.9418	13.9821	23.3506	24.9418	16.455	25.0814	21.4773	24.9636	25.9607	19.5252	28.6462
CANE6MS	16.7975	26.4806	25.6972	16.7975	26.4806	25.6972	19.6639	25.9481	22.6593	26.0694	27.3624	20.0365	30.7989
CANE5FS	14.969	22.7394	24.8901	14.969	22.7394	24.8901	18.8386	24.805	21.1762	25.6424	25.9142	18.3926	26.2135
CANE4FS	15.5279	24.0287	25.6699	15.5279	24.0287	25.6699	17.9101	25.999	22.5341	25.9839	28.4398	19.8516	29.193
CANE1FS	13.9085	22.3503	24.6565	13.9085	22.3503	24.6565	16.0308	25.8705	20.8251	24.5091	26.7737	19.3402	29.755
CANE19MC	12.8796	20.4894	23.6327	12.8796	20.4894	23.6327	15.4007	23.649	20.4727	23.8154	24.5884	18.8215	25.4998
CANE18MC	15.306	23.0144	25.1488	15.306	23.0144	25.1488	17.8439	25.165	21.6692	25.3764	26.5262	19.7144	28.8544
CANE16MC	16.0679	23.02	25.7257	16.0679	23.02	25.7257	17.742	25.0198	21.0559	25.3298	26.3877	19.9539	29.2341
CANE15FC	15.702	22.8236	25.6012	15.702	22.8236	25.6012	17.5447	26.004	21.515	25.8507	27.3637	19.9059	27.4673
CANE13FC	14.8165	22.1033	24.2859	14.8165	22.1033	24.2859	16.9485	24.9255	21.0249	24.959	26.3425	19.4497	25.64
CANE12FC	13.8505	22.3734	23.9686	13.8505	22.3734	23.9686	15.8305	24.953	21.1502	24.8197	26.2294	19.1569	29.5525
